# Supplementary material for: Effect of Organic Manures on Growth, Yield, Leaf Nutrient Uptake and Soil Properties of Kiwifruit (Actinidia deliciosa Chev.) cv. Allison
Source: Plants (Basel). 2022 Dec 2;11(23):3354. doi: 10.3390/plants11233354 (PMC9741236; doi:10.3390/plants11233354)
Supplement: Supplementary file 1 [file plants-11-03354-s001.zip]

Archive with 1 entries (1 files):
- plants-2042185-supplementary.pdf
